# Supplementary material for: A Critical Review of Risk Assessment Models for Listeria monocytogenes in Meat and Meat Products
Source: Foods. 2024 Jan 23;13(3):359. doi: 10.3390/foods13030359 (PMC10855662; doi:10.3390/foods13030359)
Supplement: Supplementary file 1 [file foods-13-00359-s001.zip]

Archive with 1 entries (1 files):
- foods-2814831-supplementary.xlsx
