# Supplementary material for: A Critical Review of Risk Assessment Models for Listeria monocytogenes in Meat and Meat Products
Source: Foods. 2024 Jan 23;13(3):359. doi: 10.3390/foods13030359 (PMC10855662; doi:10.3390/foods13030359)
Supplement: Supplementary file 1 [file foods-13-00359-s001.zip › foods-2814831-supplementary.xlsx]

## Sheet: Accessibility to QRA models
Table 1: Accessibility to listeriosis QRA published models for meat and meat products
Model	Language	Sharing opportunity	Access to code
Tang [7]	Excel VBA	Not specified
Possas et al. [8]	@Risk	Not specified
Sun et al. [9]	R	Not specified
Brusa et al. [10]	@Risk	Not specified
Pradhan et al. [11]	@Risk	Website of the lab where the spreasheet can be downloaded	http://www.foodsci.cornell.edu/cals/foodsci/research/labs/wiedmann/links/pradhan-et-al-deli-meat-risk.cfm (old link) / Available here (2023) https://cals.cornell.edu/food-safety-laboratory/research-and-publications/supplementary-materials-manuscripts
Ross et al. [12, 13]	@Risk	FoodRisk.org website where it was possible to download spreasheet	http://foodrisk.org/exclusives/models/AU_listeria.cfm (old link) / Not able to find new access conditions
Pradhan et al. [14]	@Risk	A reference to Pradhan et al. [11] is made
Gallagher et al. [15, 16]	R	Not specified
FDA-FSIS [17]	Excel Visual Basic	Yes	The modeling software was initially on the JIFSAN clearinghouse website (http://www.foodriskclearinghouse.umd.edu)
FAO-WHO [18]	Analytica®	Not specified
Giovaninni et al. [19]	@Risk	Not specified
Endrikat et al. [20]	Excel Visual Basic (in accordance to [17])	A reference to FDA-FSIS [17] is made
FSIS [21]	Excel Visual Basic (in accordance to [17])	A reference to FDA-FSIS [17] is made
Foerster et al. [22]	@Risk	Not specified
Pouillot et al. [23]	R	The R code is available on request using the form
Falk et al. [24]	@Risk	Model can be obtained by request from the corresponding author
Pérez-Rodríguez et al. [25]	@Risk	@risk spreadsheets together with manual	https://zenodo.org/records/822350#.WV5HHmeweUk
Tsaloumi et al. [26]	@Risk	Not specified
EFSA BIOHAZ [27]	R	R scripts (Zenodo) and fskx files (RAKIP repository)	https://zenodo.org/records/1117742 and https://knime.bfr.berlin/landingpage/RAKIP-Model-Repository
Duret et al. [28]	Matlab and R	Matlab code for risk assessment, R code for MCDA.	Accessible on request ("The code of the model and the code used for the MCDA are available on request to the corresponding author.")
Yang et al. [29]	@Risk	Not specified
Kuan et al. [30]	Not specified	Not specified
Wai et al. [31]	Not specified	Not specified
